# Supplementary material for: Supervised, semi-supervised and unsupervised inference of gene regulatory networks
Source: Brief Bioinform. 2013 May 21;15(2):195–211. doi: 10.1093/bib/bbt034 (PMC3956069; doi:10.1093/bib/bbt034)
Supplement: Supplementary Data [file supp_bbt034_suppl_data.zip]

Archive with 13 entries (13 files):
- unsupervised_FSCORE.eps
- unsupervised_heatmap_knockdowns.eps
- unsupervised_heatmap_knockouts.eps
- unsupervised_MCC.eps
- experimental_all_AUC.eps
- GRNI.bib
- GRNI.tex
- SpearmanNetworkBest.eps
- SpearmanNetworkWorst.eps
- supervised_FSCORE.eps
- supervised_MCC.eps
- Supplementary.pdf
- Supplementary.tex
