# Supplementary material for: Supervised, semi-supervised and unsupervised inference of gene regulatory networks
Source: Brief Bioinform. 2013 May 21;15(2):195–211. doi: 10.1093/bib/bbt034 (PMC3956069; doi:10.1093/bib/bbt034)
Supplement: Supplementary Data [file supp_bbt034_suppl_data.zip › GRNI.bib]

@article{Altay2010, 
title={Revealing differences in gene network inference algorithms on the network level by ensemble methods.}, 
volume={26}, 
number={14}, 
journal={Bioinformatics}, 
author={Altay, G and Emmert-Streib, F}, 
year={2010}, 
pages={1738–44}
}

@article{Baldi2000, 
title={Assessing the accuracy of prediction algorithms for classification: an overview.}, 
volume={16}, 
number={5}, 
journal={Bioinformatics}, 
author={Baldi, P and Brunak, S and Chauvin {\it et~al.}, Y }, 
year={2000}, 
pages={412–24}
}

@article{Bansal2007,
author = {Bansal, M and Belcastro, V and Ambesi-Impiombato {\it et~al.}, A },
title = {How to infer gene networks from expression profiles},
journal = {Mol Syst Biol},
pages = {78},
volume = {122},
year = {2007},
}

@article{Butte2000,
author = {Butte, A J and Kohane, I S},
journal = {Pac Symp Biocomput},
pages = {418-429},
volume = {1},
title = {Mutual information relevance networks: functional genomic clustering using pairwise entropy measurements},
year = {2000},
}

@article{Camacho2007,
author = {Camacho, D and Vera Licona, P and Mendes {\it et~al.}, P},
title = {Comparison of reverse-engineering methods using an {\it in silico} network}, 
journal = {Ann N Y Acad Sci}, 
pages = {73-89},
volume = {1115},
year = {2007},
}

@article{Cantone2009,
author = {Cantone, I and Marucci, L and Iorio {\it et~al.}, F},
title = {A yeast synthetic network for {\it in vivo} assessment of reverse-engineering and modeling approaches},
journal = {Cell},
pages = {172-181},
volume = {137},
year = {2009},
}

@article{Cerulo2010, 
  title={Learning gene regulatory networks from only positive and unlabeled data.}, 
  volume={11}, 
  journal={BMC Bioinformatics}, 
  author={Cerulo, L and Elkan, C and Ceccarelli, M}, 
  year={2010}, 
  pages={228}
}

@article{Elnitski2006, 
title={Locating mammalian transcription factor binding sites: {A} survey of computational and experimental techniques.}, 
volume={16}, 
number={12}, 
journal={Genome Research}, 
author={Elnitski, L and Jin, V and Farnham {\it et~al.}, P }, 
year={2006}, 
pages={1455–64}
}

@article{Faith2007,
author = {Faith, J J AND Hayete, B AND Thaden {\it et~al.}, J T},
journal = {PLoS Biol},
publisher = {Public Library of Science},
title = {Large-Scale Mapping and Validation of {\it Escherichia coli} Transcriptional Regulation from a Compendium of Expression Profiles},
year = {2007},
month = {01},
volume = {5},
pages = {e8},
number = {1},
}  

@article{Gatta2012, 
title={Reverse engineering of {TLX} oncogenic transcriptional networks identifies {RUNX1} as tumor suppressor in {T-ALL}.}, 
volume={18}, 
number={3}, 
journal={Nature Medicine}, 
author={Della Gatta, G and Palomero, T and Perez-Garcia {\it et~al.}, A}, 
year={2012}, 
pages={436–40}
}

@article{Haynes2009, 
title={Benchmarking regulatory network reconstruction with {GRENDEL}.}, 
volume={25}, 
number={6}, 
journal={Bioinformatics}, 
author={Haynes, B and Brent, M }, 
year={2009}, 
pages={801–7}
}

@article{He2012, 
title={{PLAU} inferred from a correlation network is critical for suppressor function of regulatory {T} cells.}, 
volume={8}, 
journal={Molecular Systems Biology}, 
author={He, F and Chen, H and Probst-Kepper {\it et~al.}, M }, 
year={2012},  
pages={624}
}

@article{He2006, 
title={In search of functional association from time-series microarray data based on the change trend and level of gene expression.}, 
volume={7}, 
journal={BMC bioinformatics}, 
author={He, F and Zeng, A-P}, 
year={2006},
pages={69}
}

@article{Husmeier2003, 
title={Sensitivity and specificity of inferring genetic regulatory interactions from microarray experiments with dynamic {B}ayesian networks.}, 
volume={19}, 
number={17}, 
journal={Bioinformatics}, 
author={Husmeier, D}, 
year={2003}, 
pages={2271–82}
}


@article{Huynh-Thu2010, 
title={Inferring regulatory networks from expression data using tree-based methods.}, 
volume={5}, 
number={9}, 
journal={PLoS ONE}, 
author={Huynh-Thu, V and Irrthum, A and Wehenkel {\it et~al.}, L }, 
year={2010}, 
pages={e12776}
}

@incollection{Joachims1999,
publisher = {MIT Press},
address = {Cambridge, MA},
author = {Joachims, T.},
booktitle = {Advances in Kernel Methods - Support Vector Learning},
editor = {Sch\"olkopf, B and Burges, C and Smola, A},
pages = {169-184},
title = {Making large-Scale {SVM} Learning Practical},
year = {1999},
}

@inproceedings{Joachims2009,
address = {Montreal, Quebec},
author = {Joachims, T},
booktitle = {Proceedings of the International Conference on Machine Learning (ICML)},
title = {Retrospective on transductive inference for text classification using Support Vector Machines},
year = {2009},
}

@article{Krishnan2007,
title={Indeterminacy of reverse engineering of Gene Regulatory Networks: the curse of gene elasticity.}, 
volume={2}, 
number={6}, 
journal={PloS ONE}, 
author={Krishnan, A and Giuliani, A and Tomita, M}, 
year={2007}, 
pages={e562}
}

@article{Langfelder2008,
author = {Langfelder, P and Horvath, S},
journal = {BMC Bioinformatics},
pages = {559},
title = {{WGCNA}: an {R} package for weighted correlation network analysis},
volume = {9},
year = {2008},
}


@inproceedings{Lopes2009,
booktitle = {IEEE International Workshop on Genomic Signal Processing and Statistics}, 
address = {Guadalajara, JA, Mexico},
author = {Lopes, F M and  Martins, D C and  Cesar, R M},
title = {Comparative study of {GRNS} inference methods based on feature selection by mutual information},
year = {2009},
}

@article{Madhamshettiwar2012, 
  title={Gene regulatory network inference: evaluation and application to ovarian cancer allows the prioritization of drug targets.}, 
  volume={4}, 
  number={5}, 
  journal={Genome Medicine}, 
  author={Madhamshettiwar, P and Maetschke, S and Davis {\it et~al.}, M}, 
  year={2012}, 
  pages={41}
}

@article{Marbach2009,
  title={Generating realistic {\it in silico} gene networks for performance assessment of reverse engineering methods.},
  author={Marbach, D and Schaffter, T and Mattiussi {\it et~al.}, C},
  journal={Journal of Computational Biology},
  volume={16},
  number={2},
  pages={229-239},
  year={2009},
}

@article{Marbach2010,
  title={Revealing strengths and weaknesses of methods for gene network inference.},
  author={Marbach, D and Prill, R and Schaffter {\it et~al.}, T},
  journal={Proceedings of the National Academy of Sciences of the United States of America},
  volume={107},
  number={14},
  pages={6286-6291},
  year={2010},
}

@article{Marbach2012,
  title={Wisdom of crowds for robust gene network inference.},
  author={Marbach, D and Costello, J and K\"uffner {\it et~al.}, R },
  journal={Nature Methods},
  volume={9},
  number={8},
  pages={796-804},
  year={2012},
}

@Article{Margolin2006,
AUTHOR = {Margolin, A and Nemenman, I and Basso {\it et~al.}, K},
TITLE = {{ARACNE}: An Algorithm for the Reconstruction of Gene Regulatory Networks in a Mammalian Cellular Context},
JOURNAL = {BMC Bioinformatics},
VOLUME = {7},
YEAR = {2006},
NUMBER = {Suppl 1},
PAGES = {S7},
}

@Article{Meyer2007,
AUTHOR = {Meyer, P and Kontos, K and Lafitte {\it et~al.}, F},
TITLE = {Information-Theoretic Inference of Large Transcriptional Regulatory Networks},
JOURNAL = {EURASIP Journal on Bioinformatics and Systems Biology},
VOLUME = {2007},
YEAR = {2007},
NUMBER = {1},
PAGES = {79879},
}

@Article{Meyer2008,
AUTHOR = {Meyer, P and Lafitte, F and Bontempi, G},
TITLE = {minet: A {R/Bioconductor} Package for Inferring Large Transcriptional Networks Using Mutual Information},
JOURNAL = {BMC Bioinformatics},
VOLUME = {9},
YEAR = {2008},
NUMBER = {1},
PAGES = {461},
PubMedID = {18959772},
}  

@Article{Meyer2010,
AUTHOR = {Patrick, M and Daniel, M and Sushmita {\it et~al.}, R},
TITLE = {Information-Theoretic Inference of Gene Networks Using Backward Elimination},
JOURNAL = {The 2010 International Conference on Bioinformatics and Computational Biology},
YEAR = {2010},
}

@article{Mordelet2008,
author = {Mordelet, F and Vert, J P},
journal = {Bioinformatics},
pages = {i76--i82},
title = {SIRENE: supervised inference of regulatory networks},
volume = {24},
year = {2008},
}

@article{Obayashi2009,
author = {Obayashi, T and Kinoshita, K},
journal = {DNA Research},
pages = {249-260},
title = {Rank of correlation coefficient as a comparable measure for biological significance of gene expression},
volume = {16},
year = {2009},
}

@article{Peer2011,
author = {Pe'er, D and Hacohen, N},
journal = {Cell},
pages = {864-873},
title = {Principles and strategies for developing network models in cancer},
volume = {144},
year = {2011},
}

@article{Prill2010,
    author = {Prill, R J AND Marbach, D AND Saez-Rodriguez {\it et~al.}, J},
    journal = {PLoS ONE},
    publisher = {Public Library of Science},
    title = {Towards a Rigorous Assessment of Systems Biology Models: The {DREAM3} Challenges},
    year = {2010},
    volume = {5},
    pages = {e9202},
    number = {2},
} 

@article{Qian2001, 
title={Beyond synexpression relationships: local clustering of time-shifted and inverted gene expression profiles identifies new, biologically relevant interactions.}, 
volume={314}, 
number={5}, 
journal={Journal of molecular biology}, 
author={Qian, J and Dolled-Filhart, M and Lin {\it et~al.}, J }, 
year={2001}, 
pages={1053–66}
}

@article{Reshef2011,
author = {Reshef, D N},
journal = {Science},
pages = {1518-1524},
title = {Detecting novel associations in large data sets},
volume = {334},
year = {2011},
}

@article{Reverter2008,
author = {Reverter, A and Chan, E K},
journal = {Bioinformatics},
pages = {2491-2497},
title = {Combining partial correlation and an information theory approach to the reversed engineering of gene co-expression networks},
volume = {24},
year = {2008},
}

@article{Schaffter2011,
title={{GeneNetWeaver}: {\it in silico} benchmark generation and performance profiling of network inference methods.}, 
volume={27}, 
number={16}, 
journal={Bioinformatics}, 
author={Schaffter, T and Marbach, D and Floreano, D}, 
year={2011}, 
pages={2263–70}
}

@article{Stolovitzky2007,
  title={Dialogue on reverse-engineering assessment and methods: the {DREAM} of high-throughput pathway inference.},
  author={Stolovitzky, G and Monroe, D and Califano, A},
  journal={Annals of the New York Academy of Sciences},
  volume={1115},
  pages={1-22},
  year={2007},
}

@article{Stolovitzky2009,
  title={Lessons from the {DREAM2} Challenges.},
  author={Stolovitzky, G and Prill, R and Califano, A},
  journal={Annals of the New York Academy of Sciences},
  volume={1158},
  pages={159-195},
  year={2009},
}

@article{Werhli2006,
title={Comparative evaluation of reverse engineering gene regulatory networks with relevance networks, graphical gaussian models and bayesian networks.}, 
volume={22}, 
number={20}, 
journal={Bioinformatics}, 
author={Werhli, A and Grzegorczyk, M and Husmeier, D}, 
year={2006}, 
pages={2523–31}
}

@article{VandenBulcke2006, 
title={{SynTReN}: a generator of synthetic gene expression data for design and analysis of structure learning algorithms.}, 
volume={7}, 
journal={BMC Bioinformatics}, 
author={Van den Bulcke, T and Van Leemput, K and Naudts {\it et~al.}, B}, 
year={2006}, 
pages={43}}


@article{Yona2006,
author = {Yona, G and Dirks, W and Rahman, S and Lin, D M}, 
title = {Effective similarity measures for expression profiles},
volume = {22}, 
number = {13}, 
pages = {1616-1622}, 
year = {2006}, 
journal = {Bioinformatics} 
}
